# Supplementary material for: iCrotoK-PseAAC: Identify lysine crotonylation sites by blending position relative statistical features according to the Chou’s 5-step rule
Source: PLoS One. 2019 Nov 21;14(11):e0223993. doi: 10.1371/journal.pone.0223993 (PMC6874067; doi:10.1371/journal.pone.0223993)
Supplement: S1 File — (XLSX) [file pone.0223993.s001.xlsx]

## Sheet: PositiveData-378
P84228	XXXXXXXXXXXXXXXXMARTKQTARKSTGGKAPRKQLATKA	5
P84228	XXXXXXXXXXXMARTKQTARKSTGGKAPRKQLATKAARKSA	10
P84228	XXMARTKQTARKSTGGKAPRKQLATKAARKSAPATGGVKKP	19
P84228	TKQTARKSTGGKAPRKQLATKAARKSAPATGGVKKPHRYRP	24
P84228	ARKSTGGKAPRKQLATKAARKSAPATGGVKKPHRYRPGTVA	28
P84228	KKPHRYRPGTVALREIRRYQKSTELLIRKLPFQRLVREIAQ	57
P62806	XXXXXXXXXXXXXXXMSGRGKGGKGLGKGGAKRHRKVLRDN	6
P62806	XXXXXXXXXXXXMSGRGKGGKGLGKGGAKRHRKVLRDNIQG	9
P62806	XXXXXXXXMSGRGKGGKGLGKGGAKRHRKVLRDNIQGITKP	13
P62806	XXXXMSGRGKGGKGLGKGGAKRHRKVLRDNIQGITKPAIRR	17
C0HKE3	TRSSRAGLQFPVGRVHRLLRKGNYSERVGAGAPVYLAAVLE	37
C0HKE3	GRVTIAQGGVLPNIQAVLLPKKTESHHKAKGKXXXXXXXXX	119
C0HKE3	RVTIAQGGVLPNIQAVLLPKKTESHHKAKGKXXXXXXXXXX	120
C0HKE3	GGVLPNIQAVLLPKKTESHHKAKGKXXXXXXXXXXXXXXXX	126
C0HKE4	TRSSRAGLQFPVGRVHRLLRKGNYSERVGAGAPVYLAAVLE	37
C0HKE4	GRVTIAQGGVLPNIQAVLLPKKTESHHKAKGKXXXXXXXXX	119
C0HKE4	RVTIAQGGVLPNIQAVLLPKKTESHHKAKGKXXXXXXXXXX	120
C0HKE4	GGVLPNIQAVLLPKKTESHHKAKGKXXXXXXXXXXXXXXXX	126
C0HKE1	TRSSRAGLQFPVGRVHRLLRKGNYSERVGAGAPVYLAAVLE	37
C0HKE1	GRVTIAQGGVLPNIQAVLLPKKTESHHKAKGKXXXXXXXXX	119
C0HKE1	RVTIAQGGVLPNIQAVLLPKKTESHHKAKGKXXXXXXXXXX	120
C0HKE1	GGVLPNIQAVLLPKKTESHHKAKGKXXXXXXXXXXXXXXXX	126
C0HKE2	TRSSRAGLQFPVGRVHRLLRKGNYSERVGAGAPVYLAAVLE	37
C0HKE2	GRVTIAQGGVLPNIQAVLLPKKTESHHKAKGKXXXXXXXXX	119
C0HKE2	RVTIAQGGVLPNIQAVLLPKKTESHHKAKGKXXXXXXXXXX	120
C0HKE2	GGVLPNIQAVLLPKKTESHHKAKGKXXXXXXXXXXXXXXXX	126
C0HKE7	TRSSRAGLQFPVGRVHRLLRKGNYSERVGAGAPVYLAAVLE	37
C0HKE7	GRVTIAQGGVLPNIQAVLLPKKTESHHKAKGKXXXXXXXXX	119
C0HKE7	RVTIAQGGVLPNIQAVLLPKKTESHHKAKGKXXXXXXXXXX	120
C0HKE7	GGVLPNIQAVLLPKKTESHHKAKGKXXXXXXXXXXXXXXXX	126
C0HKE8	TRSSRAGLQFPVGRVHRLLRKGNYSERVGAGAPVYLAAVLE	37
C0HKE8	GRVTIAQGGVLPNIQAVLLPKKTESHHKAKGKXXXXXXXXX	119
C0HKE8	RVTIAQGGVLPNIQAVLLPKKTESHHKAKGKXXXXXXXXXX	120
C0HKE8	GGVLPNIQAVLLPKKTESHHKAKGKXXXXXXXXXXXXXXXX	126
C0HKE5	TRSSRAGLQFPVGRVHRLLRKGNYSERVGAGAPVYLAAVLE	37
C0HKE5	GRVTIAQGGVLPNIQAVLLPKKTESHHKAKGKXXXXXXXXX	119
C0HKE5	RVTIAQGGVLPNIQAVLLPKKTESHHKAKGKXXXXXXXXXX	120
C0HKE5	GGVLPNIQAVLLPKKTESHHKAKGKXXXXXXXXXXXXXXXX	126
C0HKE6	TRSSRAGLQFPVGRVHRLLRKGNYSERVGAGAPVYLAAVLE	37
C0HKE6	GRVTIAQGGVLPNIQAVLLPKKTESHHKAKGKXXXXXXXXX	119
C0HKE6	RVTIAQGGVLPNIQAVLLPKKTESHHKAKGKXXXXXXXXXX	120
C0HKE6	GGVLPNIQAVLLPKKTESHHKAKGKXXXXXXXXXXXXXXXX	126
C0HKE9	TRSSRAGLQFPVGRVHRLLRKGNYSERVGAGAPVYLAAVLE	37
C0HKE9	GRVTIAQGGVLPNIQAVLLPKKTESHHKAKGKXXXXXXXXX	119
C0HKE9	RVTIAQGGVLPNIQAVLLPKKTESHHKAKGKXXXXXXXXXX	120
C0HKE9	GGVLPNIQAVLLPKKTESHHKAKGKXXXXXXXXXXXXXXXX	126
P70696	XXXXXXXXXXXXXXMPEVAVKGATISKKGFKKAVTKTQKKE	7
P70696	XXXXXXXXMPEVAVKGATISKKGFKKAVTKTQKKEGRKRKR	13
P70696	XXXXXXXMPEVAVKGATISKKGFKKAVTKTQKKEGRKRKRC	14
P70696	XXXXMPEVAVKGATISKKGFKKAVTKTQKKEGRKRKRCRKE	17
P70696	XXXMPEVAVKGATISKKGFKKAVTKTQKKEGRKRKRCRKES	18
P70696	PEVAVKGATISKKGFKKAVTKTQKKEGRKRKRCRKESYSIY	22
P70696	AVKGATISKKGFKKAVTKTQKKEGRKRKRCRKESYSIYIYK	25
P70696	FKKAVTKTQKKEGRKRKRCRKESYSIYIYKVLKQVHPDTGI	36
P10853	XXXXXXXXXXXXXXXMPEPAKSAPAPKKGSKKAVTKAQKKD	6
P10853	XXXXXXXXXMPEPAKSAPAPKKGSKKAVTKAQKKDGKKRKR	12
P10853	XXXXXXXXMPEPAKSAPAPKKGSKKAVTKAQKKDGKKRKRS	13
P10853	XXXXXMPEPAKSAPAPKKGSKKAVTKAQKKDGKKRKRSRKE	16
P10853	XXXXMPEPAKSAPAPKKGSKKAVTKAQKKDGKKRKRSRKES	17
P10853	MPEPAKSAPAPKKGSKKAVTKAQKKDGKKRKRSRKESYSVY	21
P10853	PAKSAPAPKKGSKKAVTKAQKKDGKKRKRSRKESYSVYVYK	24
P10853	SKKAVTKAQKKDGKKRKRSRKESYSVYVYKVLKQVHPDTGI	35
Q6GSS7	SRSSRAGLQFPVGRVHRLLRKGNYAERVGAGAPVYMAAVLE	37
Q6GSS7	GKVTIAQGGVLPNIQAVLLPKKTESHHKAKGKXXXXXXXXX	119
Q6GSS7	KVTIAQGGVLPNIQAVLLPKKTESHHKAKGKXXXXXXXXXX	120
Q6GSS7	GGVLPNIQAVLLPKKTESHHKAKGKXXXXXXXXXXXXXXXX	126
P15864	PAEKAPAKKKAAKKPAGVRRKASGPPVSELITKAVAASKER	34
P15864	ITKAVAASKERSGVSLAALKKALAAAGYDVEKNNSRIKLGL	64
P15864	ALAAAGYDVEKNNSRIKLGLKSLVSKGILVQTKGTGASGSF	85
P15864	GYDVEKNNSRIKLGLKSLVSKGILVQTKGTGASGSFKLNKK	90
P15864	NSRIKLGLKSLVSKGILVQTKGTGASGSFKLNKKAASGEAK	97
P15864	KKATGAATPKKAAKKTPKKAKKPAAAAVTKKVAKSPKKAKV	159
P15864	KKAAKKTPKKAKKPAAAAVTKKVAKSPKKAKVTKPKKVKSA	168
Q64523	SRSSRAGLQFPVGRVHRLLRKGNYAERVGAGAPVYMAAVLE	37
Q64523	GKVTIAQGGVLPNIQAVLLPKKTESHKAKSKXXXXXXXXXX	119
Q64523	KVTIAQGGVLPNIQAVLLPKKTESHKAKSKXXXXXXXXXXX	120
Q64523	QGGVLPNIQAVLLPKKTESHKAKSKXXXXXXXXXXXXXXXX	125
Q8CGP0	XXXXXXXXXXXXXXXMPDPSKSAPAPKKGSKKAVTKAQKKD	6
Q8CGP0	XXXXXXXXXMPDPSKSAPAPKKGSKKAVTKAQKKDGKKRKR	12
Q8CGP0	XXXXXXXXMPDPSKSAPAPKKGSKKAVTKAQKKDGKKRKRG	13
Q8CGP0	XXXXXMPDPSKSAPAPKKGSKKAVTKAQKKDGKKRKRGRKE	16
Q8CGP0	XXXXMPDPSKSAPAPKKGSKKAVTKAQKKDGKKRKRGRKES	17
Q8CGP0	MPDPSKSAPAPKKGSKKAVTKAQKKDGKKRKRGRKESYSIY	21
Q8CGP0	PSKSAPAPKKGSKKAVTKAQKKDGKKRKRGRKESYSIYVYK	24
Q8CGP0	SKKAVTKAQKKDGKKRKRGRKESYSIYVYKVLKQVHPDTGI	35
Q8CGP7	TRSSRAGLQFPVGRVHRLLRKGNYSERVGAGAPVYLAAVLE	37
Q8CGP7	GRVTIAQGGVLPNIQAVLLPKKTETHHKAKGKXXXXXXXXX	119
Q8CGP7	RVTIAQGGVLPNIQAVLLPKKTETHHKAKGKXXXXXXXXXX	120
Q8CGP7	GGVLPNIQAVLLPKKTETHHKAKGKXXXXXXXXXXXXXXXX	126
Q64478	XXXXXXXXXXXXXXXMPEPAKSAPAPKKGSKKALTKAQKKD	6
Q64478	XXXXXXXXXMPEPAKSAPAPKKGSKKALTKAQKKDGKKRKR	12
Q64478	XXXXXXXXMPEPAKSAPAPKKGSKKALTKAQKKDGKKRKRS	13
Q64478	XXXXXMPEPAKSAPAPKKGSKKALTKAQKKDGKKRKRSRKE	16
Q64478	XXXXMPEPAKSAPAPKKGSKKALTKAQKKDGKKRKRSRKES	17
Q64478	MPEPAKSAPAPKKGSKKALTKAQKKDGKKRKRSRKESYSVY	21
Q64478	PAKSAPAPKKGSKKALTKAQKKDGKKRKRSRKESYSVYVYK	24
Q64478	SKKALTKAQKKDGKKRKRSRKESYSVYVYKVLKQVHPDTGI	35
Q64522	SRSSRAGLQFPVGRVHRLLRKGNYAERVGAGAPVYMAAVLE	37
Q64522	GGVTIAQGGVLPNIQAVLLPKKTESHKPGKNKXXXXXXXXX	119
Q64522	GVTIAQGGVLPNIQAVLLPKKTESHKPGKNKXXXXXXXXXX	120
Q8CGP5	TRSSRAGLQFPVGRVHRLLRKGNYSERVGAGAPVYLAAVLE	37
Q8CGP5	GRVTIAQGGVLPNIQAVLLPKKTESHHKPKGKXXXXXXXXX	119
Q8CGP5	RVTIAQGGVLPNIQAVLLPKKTESHHKPKGKXXXXXXXXXX	120
Q8CGP5	GGVLPNIQAVLLPKKTESHHKPKGKXXXXXXXXXXXXXXXX	126
Q8CGP6	TRSSRAGLQFPVGRVHRLLRKGNYSERVGAGAPVYLAAVLE	37
Q8CGP6	GRVTIAQGGVLPNIQAVLLPKKTESHHKAKXXXXXXXXXXX	119
Q8CGP6	RVTIAQGGVLPNIQAVLLPKKTESHHKAKXXXXXXXXXXXX	120
Q8CGP6	GGVLPNIQAVLLPKKTESHHKAKXXXXXXXXXXXXXXXXXX	126
Q64524	XXXXXXXXXXXXXXXMPELAKSAPAPKKGSKKAVTKAQKKD	6
Q64524	XXXXXXXXXMPELAKSAPAPKKGSKKAVTKAQKKDGKKRKR	12
Q64524	XXXXXXXXMPELAKSAPAPKKGSKKAVTKAQKKDGKKRKRS	13
Q64524	XXXXXMPELAKSAPAPKKGSKKAVTKAQKKDGKKRKRSRKE	16
Q64524	XXXXMPELAKSAPAPKKGSKKAVTKAQKKDGKKRKRSRKES	17
Q64524	MPELAKSAPAPKKGSKKAVTKAQKKDGKKRKRSRKESYSIY	21
Q64524	LAKSAPAPKKGSKKAVTKAQKKDGKKRKRSRKESYSIYVYK	24
Q64524	SKKAVTKAQKKDGKKRKRSRKESYSIYVYKVLKQVHPDTGI	35
P10854	XXXXXXXXXXXXXXXMPEPTKSAPAPKKGSKKAVTKAQKKD	6
P10854	XXXXXXXXXMPEPTKSAPAPKKGSKKAVTKAQKKDGKKRKR	12
P10854	XXXXXXXXMPEPTKSAPAPKKGSKKAVTKAQKKDGKKRKRS	13
P10854	XXXXXMPEPTKSAPAPKKGSKKAVTKAQKKDGKKRKRSRKE	16
P10854	XXXXMPEPTKSAPAPKKGSKKAVTKAQKKDGKKRKRSRKES	17
P10854	MPEPTKSAPAPKKGSKKAVTKAQKKDGKKRKRSRKESYSVY	21
P10854	PTKSAPAPKKGSKKAVTKAQKKDGKKRKRSRKESYSVYVYK	24
P10854	SKKAVTKAQKKDGKKRKRSRKESYSVYVYKVLKQVHPDTGI	35
Q64525	XXXXXXXXXXXXXXXMPDPAKSAPAPKKGSKKAVTKVQKKD	6
Q64525	XXXXXXXXXMPDPAKSAPAPKKGSKKAVTKVQKKDGKKRKR	12
Q64525	XXXXXXXXMPDPAKSAPAPKKGSKKAVTKVQKKDGKKRKRS	13
Q64525	XXXXXMPDPAKSAPAPKKGSKKAVTKVQKKDGKKRKRSRKE	16
Q64525	XXXXMPDPAKSAPAPKKGSKKAVTKVQKKDGKKRKRSRKES	17
Q64525	MPDPAKSAPAPKKGSKKAVTKVQKKDGKKRKRSRKESYSVY	21
Q64525	PAKSAPAPKKGSKKAVTKVQKKDGKKRKRSRKESYSVYVYK	24
Q64525	SKKAVTKVQKKDGKKRKRSRKESYSVYVYKVLKQVHPDTGI	35
Q64475	XXXXXXXXXXXXXXXMPEPSKSAPAPKKGSKKAISKAQKKD	6
Q64475	XXXXXXXXXMPEPSKSAPAPKKGSKKAISKAQKKDGKKRKR	12
Q64475	XXXXXXXXMPEPSKSAPAPKKGSKKAISKAQKKDGKKRKRS	13
Q64475	XXXXXMPEPSKSAPAPKKGSKKAISKAQKKDGKKRKRSRKE	16
Q64475	XXXXMPEPSKSAPAPKKGSKKAISKAQKKDGKKRKRSRKES	17
Q64475	MPEPSKSAPAPKKGSKKAISKAQKKDGKKRKRSRKESYSVY	21
Q64475	PSKSAPAPKKGSKKAISKAQKKDGKKRKRSRKESYSVYVYK	24
Q64475	SKKAISKAQKKDGKKRKRSRKESYSVYVYKVLKQVHPDTGI	35
Q8CGP2	XXXXXXXXXXXXXXXMPEPVKSVPAPKKGSKKAVTKAQKKD	6
Q8CGP2	XXXXXXXXXMPEPVKSVPAPKKGSKKAVTKAQKKDGKKRKR	12
Q8CGP2	XXXXXXXXMPEPVKSVPAPKKGSKKAVTKAQKKDGKKRKRS	13
Q8CGP2	XXXXXMPEPVKSVPAPKKGSKKAVTKAQKKDGKKRKRSRKE	16
Q8CGP2	XXXXMPEPVKSVPAPKKGSKKAVTKAQKKDGKKRKRSRKES	17
Q8CGP2	MPEPVKSVPAPKKGSKKAVTKAQKKDGKKRKRSRKESYSVY	21
Q8CGP2	PVKSVPAPKKGSKKAVTKAQKKDGKKRKRSRKESYSVYVYK	24
Q8CGP2	SKKAVTKAQKKDGKKRKRSRKESYSVYVYKVLKQVHPDTGI	35
Q9D2U9	XXXXXXXXXMPEPSRSTPAPKKGSKKAITKAQKKDGKKRKR	12
Q9D2U9	XXXXXXXXMPEPSRSTPAPKKGSKKAITKAQKKDGKKRKRG	13
Q9D2U9	XXXXXMPEPSRSTPAPKKGSKKAITKAQKKDGKKRKRGRKE	16
Q9D2U9	XXXXMPEPSRSTPAPKKGSKKAITKAQKKDGKKRKRGRKES	17
Q9D2U9	MPEPSRSTPAPKKGSKKAITKAQKKDGKKRKRGRKESYSIY	21
Q9D2U9	PSRSTPAPKKGSKKAITKAQKKDGKKRKRGRKESYSIYVYK	24
Q9D2U9	SKKAITKAQKKDGKKRKRGRKESYSIYVYKVLKQVHPDTGI	35
P0C0S8	TRSSRAGLQFPVGRVHRLLRKGNYAERVGAGAPVYLAAVLE	37
P0C0S8	GKVTIAQGGVLPNIQAVLLPKKTESHHKAKGKXXXXXXXXX	119
P0C0S8	KVTIAQGGVLPNIQAVLLPKKTESHHKAKGKXXXXXXXXXX	120
Q96A08	XXXXXXXXXXXXXXMPEVSSKGATISKKGFKKAVVKTQKKE	7
Q96A08	XXXXXXXXMPEVSSKGATISKKGFKKAVVKTQKKEGKKRKR	13
Q96A08	XXXXXXXMPEVSSKGATISKKGFKKAVVKTQKKEGKKRKRT	14
Q96A08	XXXXMPEVSSKGATISKKGFKKAVVKTQKKEGKKRKRTRKE	17
Q96A08	XXXMPEVSSKGATISKKGFKKAVVKTQKKEGKKRKRTRKES	18
Q96A08	PEVSSKGATISKKGFKKAVVKTQKKEGKKRKRTRKESYSIY	22
Q96A08	SSKGATISKKGFKKAVVKTQKKEGKKRKRTRKESYSIYIYK	25
Q96A08	FKKAVVKTQKKEGKKRKRTRKESYSIYIYKVLKQVHPDTGI	36
P23527	XXXXXXXXXXXXXXXMPDPAKSAPAPKKGSKKAVTKAQKKD	6
P23527	XXXXXXXXXMPDPAKSAPAPKKGSKKAVTKAQKKDGKKRKR	12
P23527	XXXXXXXXMPDPAKSAPAPKKGSKKAVTKAQKKDGKKRKRS	13
P23527	XXXXXMPDPAKSAPAPKKGSKKAVTKAQKKDGKKRKRSRKE	16
P23527	XXXXMPDPAKSAPAPKKGSKKAVTKAQKKDGKKRKRSRKES	17
P23527	MPDPAKSAPAPKKGSKKAVTKAQKKDGKKRKRSRKESYSIY	21
P23527	PAKSAPAPKKGSKKAVTKAQKKDGKKRKRSRKESYSIYVYK	24
P23527	SKKAVTKAQKKDGKKRKRSRKESYSIYVYKVLKQVHPDTGI	35
P16403	PAEKAPVKKKAAKKAGGTPRKASGPPVSELITKAVAASKER	34
P16403	ITKAVAASKERSGVSLAALKKALAAAGYDVEKNNSRIKLGL	64
P16403	ALAAAGYDVEKNNSRIKLGLKSLVSKGTLVQTKGTGASGSF	85
P16403	GYDVEKNNSRIKLGLKSLVSKGTLVQTKGTGASGSFKLNKK	90
P16403	NSRIKLGLKSLVSKGTLVQTKGTGASGSFKLNKKAASGEAK	97
P16403	KKAAGGATPKKSAKKTPKKAKKPAAATVTKKVAKSPKKAKV	159
P16403	KKSAKKTPKKAKKPAAATVTKKVAKSPKKAKVAKPKKAAKS	168
Q99878	TRSSRAGLQFPVGRVHRLLRKGNYAERVGAGAPVYLAAVLE	37
Q99878	GKVTIAQGGVLPNIQAVLLPKKTESHHKTKXXXXXXXXXXX	119
Q99878	KVTIAQGGVLPNIQAVLLPKKTESHHKTKXXXXXXXXXXXX	120
P33778	XXXXXXXXXXXXXXXMPEPSKSAPAPKKGSKKAITKAQKKD	6
P33778	XXXXXXXXXMPEPSKSAPAPKKGSKKAITKAQKKDGKKRKR	12
P33778	XXXXXXXXMPEPSKSAPAPKKGSKKAITKAQKKDGKKRKRS	13
P33778	XXXXXMPEPSKSAPAPKKGSKKAITKAQKKDGKKRKRSRKE	16
P33778	XXXXMPEPSKSAPAPKKGSKKAITKAQKKDGKKRKRSRKES	17
P33778	MPEPSKSAPAPKKGSKKAITKAQKKDGKKRKRSRKESYSIY	21
P33778	PSKSAPAPKKGSKKAITKAQKKDGKKRKRSRKESYSIYVYK	24
P33778	SKKAITKAQKKDGKKRKRSRKESYSIYVYKVLKQVHPDTGI	35
Q96QV6	SRSSRAGLQFPVGRIHRLLRKGNYAERIGAGAPVYLAAVLE	37
Q96QV6	GGVTIAQGGVLPNIQAVLLPKKTESHHHKAQSKXXXXXXXX	119
Q96QV6	GVTIAQGGVLPNIQAVLLPKKTESHHHKAQSKXXXXXXXXX	120
Q99879	XXXXXXXXXXXXXXXMPEPVKSAPVPKKGSKKAINKAQKKD	6
Q99879	XXXXXXXXXMPEPVKSAPVPKKGSKKAINKAQKKDGKKRKR	12
Q99879	XXXXXXXXMPEPVKSAPVPKKGSKKAINKAQKKDGKKRKRS	13
Q99879	XXXXXMPEPVKSAPVPKKGSKKAINKAQKKDGKKRKRSRKE	16
Q99879	XXXXMPEPVKSAPVPKKGSKKAINKAQKKDGKKRKRSRKES	17
Q99879	MPEPVKSAPVPKKGSKKAINKAQKKDGKKRKRSRKESYSVY	21
Q99879	PVKSAPVPKKGSKKAINKAQKKDGKKRKRSRKESYSVYVYK	24
Q99879	SKKAINKAQKKDGKKRKRSRKESYSVYVYKVLKQVHPDTGI	35
Q99877	XXXXXXXXXXXXXXXMPEPSKSAPAPKKGSKKAVTKAQKKD	6
Q99877	XXXXXXXXXMPEPSKSAPAPKKGSKKAVTKAQKKDGKKRKR	12
Q99877	XXXXXXXXMPEPSKSAPAPKKGSKKAVTKAQKKDGKKRKRS	13
Q99877	XXXXXMPEPSKSAPAPKKGSKKAVTKAQKKDGKKRKRSRKE	16
Q99877	XXXXMPEPSKSAPAPKKGSKKAVTKAQKKDGKKRKRSRKES	17
Q99877	MPEPSKSAPAPKKGSKKAVTKAQKKDGKKRKRSRKESYSVY	21
Q99877	PSKSAPAPKKGSKKAVTKAQKKDGKKRKRSRKESYSVYVYK	24
Q99877	SKKAVTKAQKKDGKKRKRSRKESYSVYVYKVLKQVHPDTGI	35
Q6DN03	XXXXXXXXXXXXXXXMPEPAKFAPAPKKGSKKAVTKAQKKD	6
Q6DN03	XXXXXXXXXMPEPAKFAPAPKKGSKKAVTKAQKKDGKKRKR	12
Q6DN03	XXXXXXXXMPEPAKFAPAPKKGSKKAVTKAQKKDGKKRKRS	13
Q6DN03	XXXXXMPEPAKFAPAPKKGSKKAVTKAQKKDGKKRKRSRKE	16
Q6DN03	XXXXMPEPAKFAPAPKKGSKKAVTKAQKKDGKKRKRSRKES	17
Q6DN03	MPEPAKFAPAPKKGSKKAVTKAQKKDGKKRKRSRKESYSIY	21
Q6DN03	PAKFAPAPKKGSKKAVTKAQKKDGKKRKRSRKESYSIYVYK	24
Q6DN03	SKKAVTKAQKKDGKKRKRSRKESYSIYVYKVLKRVHPDTGI	35
P68433	XXXXXXXXXXXXXXXXMARTKQTARKSTGGKAPRKQLATKA	5
P68433	XXXXXXXXXXXMARTKQTARKSTGGKAPRKQLATKAARKSA	10
P68433	XXMARTKQTARKSTGGKAPRKQLATKAARKSAPATGGVKKP	19
P68433	TKQTARKSTGGKAPRKQLATKAARKSAPATGGVKKPHRYRP	24
P68433	ARKSTGGKAPRKQLATKAARKSAPATGGVKKPHRYRPGTVA	28
P68433	KKPHRYRPGTVALREIRRYQKSTELLIRKLPFQRLVREIAQ	57
Q8IUE6	SRSSRAGLQFPVGRVHRLLRKGNYAERVGAGAPVYLAAVLE	37
Q8IUE6	GGVTIAQGGVLPNIQAVLLPKKTESHKPGKNKXXXXXXXXX	119
Q8IUE6	GVTIAQGGVLPNIQAVLLPKKTESHKPGKNKXXXXXXXXXX	120
Q16777	SRSSRAGLQFPVGRVHRLLRKGNYAERVGAGAPVYMAAVLE	37
Q16777	GKVTIAQGGVLPNIQAVLLPKKTESHKAKSKXXXXXXXXXX	119
Q16777	KVTIAQGGVLPNIQAVLLPKKTESHKAKSKXXXXXXXXXXX	120
P61830	XXXXXXXXXXXMARTKQTARKSTGGKAPRKQLASKAARKSA	10
Q93077	SRSSRAGLQFPVGRVHRLLRKGNYAERVGAGAPVYLAAVLE	37
Q93077	GRVTIAQGGVLPNIQAVLLPKKTESHHKAKGKXXXXXXXXX	119
Q93077	RVTIAQGGVLPNIQAVLLPKKTESHHKAKGKXXXXXXXXXX	120
P20671	TRSSRAGLQFPVGRVHRLLRKGNYSERVGAGAPVYLAAVLE	37
P20671	GKVTIAQGGVLPNIQAVLLPKKTESHHKAKGKXXXXXXXXX	119
P20671	KVTIAQGGVLPNIQAVLLPKKTESHHKAKGKXXXXXXXXXX	120
P58876	XXXXXXXXXXXXXXXMPEPTKSAPAPKKGSKKAVTKAQKKD	6
P58876	XXXXXXXXXMPEPTKSAPAPKKGSKKAVTKAQKKDGKKRKR	12
P58876	XXXXXXXXMPEPTKSAPAPKKGSKKAVTKAQKKDGKKRKRS	13
P58876	XXXXXMPEPTKSAPAPKKGSKKAVTKAQKKDGKKRKRSRKE	16
P58876	XXXXMPEPTKSAPAPKKGSKKAVTKAQKKDGKKRKRSRKES	17
P58876	MPEPTKSAPAPKKGSKKAVTKAQKKDGKKRKRSRKESYSVY	21
P58876	PTKSAPAPKKGSKKAVTKAQKKDGKKRKRSRKESYSVYVYK	24
P58876	SKKAVTKAQKKDGKKRKRSRKESYSVYVYKVLKQVHPDTGI	35
Q71DI3	XXXXXXXXXXXXXXXXMARTKQTARKSTGGKAPRKQLATKA	5
Q71DI3	XXXXXXXXXXXMARTKQTARKSTGGKAPRKQLATKAARKSA	10
Q71DI3	XXMARTKQTARKSTGGKAPRKQLATKAARKSAPATGGVKKP	19
Q71DI3	TKQTARKSTGGKAPRKQLATKAARKSAPATGGVKKPHRYRP	24
Q71DI3	ARKSTGGKAPRKQLATKAARKSAPATGGVKKPHRYRPGTVA	28
Q71DI3	KKPHRYRPGTVALREIRRYQKSTELLIRKLPFQRLVREIAQ	57
Q6FI13	SRSSRAGLQFPVGRVHRLLRKGNYAERVGAGAPVYMAAVLE	37
Q6FI13	GKVTIAQGGVLPNIQAVLLPKKTESHHKAKGKXXXXXXXXX	119
Q6FI13	KVTIAQGGVLPNIQAVLLPKKTESHHKAKGKXXXXXXXXXX	120
Q7L7L0	SRSSRAGLQFPVGRVHRLLRKGNYSERVGAGAPVYLAAVLE	37
Q7L7L0	GRVTIAQGGVLPNIQAVLLPKKTESHHKAKGKXXXXXXXXX	119
Q7L7L0	RVTIAQGGVLPNIQAVLLPKKTESHHKAKGKXXXXXXXXXX	120
Q93079	XXXXXXXXXXXXXXXMPDPAKSAPAPKKGSKKAVTKAQKKD	6
Q93079	XXXXXXXXXMPDPAKSAPAPKKGSKKAVTKAQKKDGKKRKR	12
Q93079	XXXXXXXXMPDPAKSAPAPKKGSKKAVTKAQKKDGKKRKRS	13
Q93079	XXXXXMPDPAKSAPAPKKGSKKAVTKAQKKDGKKRKRSRKE	16
Q93079	XXXXMPDPAKSAPAPKKGSKKAVTKAQKKDGKKRKRSRKES	17
Q93079	MPDPAKSAPAPKKGSKKAVTKAQKKDGKKRKRSRKESYSVY	21
Q93079	PAKSAPAPKKGSKKAVTKAQKKDGKKRKRSRKESYSVYVYK	24
Q93079	SKKAVTKAQKKDGKKRKRSRKESYSVYVYKVLKQVHPDTGI	35
Q8CGP1	XXXXXXXXXXXXXXXMPEPAKSAPAPKKGSKKAVTKAQKKD	6
Q8CGP1	XXXXXXXXXMPEPAKSAPAPKKGSKKAVTKAQKKDGKKRKR	12
Q8CGP1	XXXXXXXXMPEPAKSAPAPKKGSKKAVTKAQKKDGKKRKRS	13
Q8CGP1	XXXXXMPEPAKSAPAPKKGSKKAVTKAQKKDGKKRKRSRKE	16
Q8CGP1	XXXXMPEPAKSAPAPKKGSKKAVTKAQKKDGKKRKRSRKES	17
Q8CGP1	MPEPAKSAPAPKKGSKKAVTKAQKKDGKKRKRSRKESYSVY	21
Q8CGP1	PAKSAPAPKKGSKKAVTKAQKKDGKKRKRSRKESYSVYVYK	24
Q8CGP1	SKKAVTKAQKKDGKKRKRSRKESYSVYVYKVLKQVHPDTGI	35
P62807	XXXXXXXXXXXXXXXMPEPAKSAPAPKKGSKKAVTKAQKKD	6
P62807	XXXXXXXXXMPEPAKSAPAPKKGSKKAVTKAQKKDGKKRKR	12
P62807	XXXXXXXXMPEPAKSAPAPKKGSKKAVTKAQKKDGKKRKRS	13
P62807	XXXXXMPEPAKSAPAPKKGSKKAVTKAQKKDGKKRKRSRKE	16
P62807	XXXXMPEPAKSAPAPKKGSKKAVTKAQKKDGKKRKRSRKES	17
P62807	MPEPAKSAPAPKKGSKKAVTKAQKKDGKKRKRSRKESYSVY	21
P62807	PAKSAPAPKKGSKKAVTKAQKKDGKKRKRSRKESYSVYVYK	24
P62807	SKKAVTKAQKKDGKKRKRSRKESYSVYVYKVLKQVHPDTGI	35
Q6ZWY9	XXXXXXXXXXXXXXXMPEPAKSAPAPKKGSKKAVTKAQKKD	6
Q6ZWY9	XXXXXXXXXMPEPAKSAPAPKKGSKKAVTKAQKKDGKKRKR	12
Q6ZWY9	XXXXXXXXMPEPAKSAPAPKKGSKKAVTKAQKKDGKKRKRS	13
Q6ZWY9	XXXXXMPEPAKSAPAPKKGSKKAVTKAQKKDGKKRKRSRKE	16
Q6ZWY9	XXXXMPEPAKSAPAPKKGSKKAVTKAQKKDGKKRKRSRKES	17
Q6ZWY9	MPEPAKSAPAPKKGSKKAVTKAQKKDGKKRKRSRKESYSVY	21
Q6ZWY9	PAKSAPAPKKGSKKAVTKAQKKDGKKRKRSRKESYSVYVYK	24
Q6ZWY9	SKKAVTKAQKKDGKKRKRSRKESYSVYVYKVLKQVHPDTGI	35
P06899	XXXXXXXXXXXXXXXMPEPAKSAPAPKKGSKKAVTKAQKKD	6
P06899	XXXXXXXXXMPEPAKSAPAPKKGSKKAVTKAQKKDGKKRKR	12
P06899	XXXXXXXXMPEPAKSAPAPKKGSKKAVTKAQKKDGKKRKRS	13
P06899	XXXXXMPEPAKSAPAPKKGSKKAVTKAQKKDGKKRKRSRKE	16
P06899	XXXXMPEPAKSAPAPKKGSKKAVTKAQKKDGKKRKRSRKES	17
P06899	MPEPAKSAPAPKKGSKKAVTKAQKKDGKKRKRSRKESYSIY	21
P06899	PAKSAPAPKKGSKKAVTKAQKKDGKKRKRSRKESYSIYVYK	24
P06899	SKKAVTKAQKKDGKKRKRSRKESYSIYVYKVLKQVHPDTGI	35
O60814	XXXXXXXXXXXXXXXMPEPAKSAPAPKKGSKKAVTKAQKKD	6
O60814	XXXXXXXXXMPEPAKSAPAPKKGSKKAVTKAQKKDGKKRKR	12
O60814	XXXXXXXXMPEPAKSAPAPKKGSKKAVTKAQKKDGKKRKRS	13
O60814	XXXXXMPEPAKSAPAPKKGSKKAVTKAQKKDGKKRKRSRKE	16
O60814	XXXXMPEPAKSAPAPKKGSKKAVTKAQKKDGKKRKRSRKES	17
O60814	MPEPAKSAPAPKKGSKKAVTKAQKKDGKKRKRSRKESYSVY	21
O60814	PAKSAPAPKKGSKKAVTKAQKKDGKKRKRSRKESYSVYVYK	24
O60814	SKKAVTKAQKKDGKKRKRSRKESYSVYVYKVLKQVHPDTGI	35
Q6DRA6	XXXXXXXXXXXXXXXMPEPAKFAPAPKKGSKKAVTKAQKKD	6
Q6DRA6	XXXXXXXXXMPEPAKFAPAPKKGSKKAVTKAQKKDGKKRKR	12
Q6DRA6	XXXXXXXXMPEPAKFAPAPKKGSKKAVTKAQKKDGKKRKRS	13
Q6DRA6	XXXXXMPEPAKFAPAPKKGSKKAVTKAQKKDGKKRKRSRKE	16
Q6DRA6	XXXXMPEPAKFAPAPKKGSKKAVTKAQKKDGKKRKRSRKES	17
Q6DRA6	MPEPAKFAPAPKKGSKKAVTKAQKKDGKKRKRSRKESYSIY	21
Q6DRA6	PAKFAPAPKKGSKKAVTKAQKKDGKKRKRSRKESYSIYVYK	24
Q6DRA6	SKKAVTKAQKKDGKKRKRSRKESYSIYVYKVLKRVHPDTGI	35
Q16778	XXXXXXXXXXXXXXXMPEPAKSAPAPKKGSKKAVTKAQKKD	6
Q16778	XXXXXXXXXMPEPAKSAPAPKKGSKKAVTKAQKKDGKKRKR	12
Q16778	XXXXXXXXMPEPAKSAPAPKKGSKKAVTKAQKKDGKKRKRS	13
Q16778	XXXXXMPEPAKSAPAPKKGSKKAVTKAQKKDGKKRKRSRKE	16
Q16778	XXXXMPEPAKSAPAPKKGSKKAVTKAQKKDGKKRKRSRKES	17
Q16778	MPEPAKSAPAPKKGSKKAVTKAQKKDGKKRKRSRKESYSIY	21
Q16778	PAKSAPAPKKGSKKAVTKAQKKDGKKRKRSRKESYSIYVYK	24
Q16778	SKKAVTKAQKKDGKKRKRSRKESYSIYVYKVLKQVHPDTGI	35
Q8N257	XXXXXXXXXXXXXXXMPDPSKSAPAPKKGSKKAVTKAQKKD	6
Q8N257	XXXXXXXXXMPDPSKSAPAPKKGSKKAVTKAQKKDGKKRKR	12
Q8N257	XXXXXXXXMPDPSKSAPAPKKGSKKAVTKAQKKDGKKRKRG	13
Q8N257	XXXXXMPDPSKSAPAPKKGSKKAVTKAQKKDGKKRKRGRKE	16
Q8N257	XXXXMPDPSKSAPAPKKGSKKAVTKAQKKDGKKRKRGRKES	17
Q8N257	MPDPSKSAPAPKKGSKKAVTKAQKKDGKKRKRGRKESYSIY	21
Q8N257	PSKSAPAPKKGSKKAVTKAQKKDGKKRKRGRKESYSIYVYK	24
Q8N257	SKKAVTKAQKKDGKKRKRGRKESYSIYVYKVLKQVHPDTGI	35
P68431	XXXXXXXXXXXXXXXXMARTKQTARKSTGGKAPRKQLATKA	5
P68431	XXXXXXXXXXXMARTKQTARKSTGGKAPRKQLATKAARKSA	10
P68431	XXMARTKQTARKSTGGKAPRKQLATKAARKSAPATGGVKKP	19
P68431	TKQTARKSTGGKAPRKQLATKAARKSAPATGGVKKPHRYRP	24
P68431	ARKSTGGKAPRKQLATKAARKSAPATGGVKKPHRYRPGTVA	28
P68431	KKPHRYRPGTVALREIRRYQKSTELLIRKLPFQRLVREIAQ	57
Q5QNW6	XXXXXXXXXXXXXXXMPDPAKSAPAPKKGSKKAVTKVQKKD	6
Q5QNW6	XXXXXXXXXMPDPAKSAPAPKKGSKKAVTKVQKKDGKKRKR	12
Q5QNW6	XXXXXXXXMPDPAKSAPAPKKGSKKAVTKVQKKDGKKRKRS	13
Q5QNW6	XXXXXMPDPAKSAPAPKKGSKKAVTKVQKKDGKKRKRSRKE	16
Q5QNW6	XXXXMPDPAKSAPAPKKGSKKAVTKVQKKDGKKRKRSRKES	17
Q5QNW6	MPDPAKSAPAPKKGSKKAVTKVQKKDGKKRKRSRKESYSVY	21
Q5QNW6	PAKSAPAPKKGSKKAVTKVQKKDGKKRKRSRKESYSVYVYK	24
Q5QNW6	SKKAVTKVQKKDGKKRKRSRKESYSVYVYKVLKQVHPDTGI	35
Q96KK5	TRSSRAGLQFPVGRVHRLLRKGNYAERVGAGAPVYLAAVLE	37
Q96KK5	GKVTIAQGGVLPNIQAVLLPKKTESHHKAKXXXXXXXXXXX	119
Q96KK5	KVTIAQGGVLPNIQAVLLPKKTESHHKAKXXXXXXXXXXXX	120
P84244	XXXXXXXXXXXXXXXXMARTKQTARKSTGGKAPRKQLATKA	5
P84244	XXXXXXXXXXXMARTKQTARKSTGGKAPRKQLATKAARKSA	10
P84244	XXMARTKQTARKSTGGKAPRKQLATKAARKSAPSTGGVKKP	19
P84244	TKQTARKSTGGKAPRKQLATKAARKSAPSTGGVKKPHRYRP	24
P84244	ARKSTGGKAPRKQLATKAARKSAPSTGGVKKPHRYRPGTVA	28
P84244	KKPHRYRPGTVALREIRRYQKSTELLIRKLPFQRLVREIAQ	57
P04908	TRSSRAGLQFPVGRVHRLLRKGNYSERVGAGAPVYLAAVLE	37
P04908	GRVTIAQGGVLPNIQAVLLPKKTESHHKAKGKXXXXXXXXX	119
P04908	RVTIAQGGVLPNIQAVLLPKKTESHHKAKGKXXXXXXXXXX	120
Q99880	XXXXXXXXXXXXXXXMPELAKSAPAPKKGSKKAVTKAQKKD	6
Q99880	XXXXXXXXXMPELAKSAPAPKKGSKKAVTKAQKKDGKKRKR	12
Q99880	XXXXXXXXMPELAKSAPAPKKGSKKAVTKAQKKDGKKRKRS	13
Q99880	XXXXXMPELAKSAPAPKKGSKKAVTKAQKKDGKKRKRSRKE	16
Q99880	XXXXMPELAKSAPAPKKGSKKAVTKAQKKDGKKRKRSRKES	17
Q99880	MPELAKSAPAPKKGSKKAVTKAQKKDGKKRKRSRKESYSVY	21
Q99880	LAKSAPAPKKGSKKAVTKAQKKDGKKRKRSRKESYSVYVYK	24
Q99880	SKKAVTKAQKKDGKKRKRSRKESYSVYVYKVLKQVHPDTGI	35
P57053	XXXXXXXXXXXXXXXMPEPAKSAPAPKKGSKKAVTKAQKKD	6
P57053	XXXXXXXXXMPEPAKSAPAPKKGSKKAVTKAQKKDGRKRKR	12
P57053	XXXXXXXXMPEPAKSAPAPKKGSKKAVTKAQKKDGRKRKRS	13
P57053	XXXXXMPEPAKSAPAPKKGSKKAVTKAQKKDGRKRKRSRKE	16
P57053	XXXXMPEPAKSAPAPKKGSKKAVTKAQKKDGRKRKRSRKES	17
P57053	MPEPAKSAPAPKKGSKKAVTKAQKKDGRKRKRSRKESYSVY	21
P57053	PAKSAPAPKKGSKKAVTKAQKKDGRKRKRSRKESYSVYVYK	24
P57053	SKKAVTKAQKKDGRKRKRSRKESYSVYVYKVLKQVHPDTGI	35
P84243	XXXXXXXXXXXXXXXXMARTKQTARKSTGGKAPRKQLATKA	5
P84243	XXXXXXXXXXXMARTKQTARKSTGGKAPRKQLATKAARKSA	10
P84243	XXMARTKQTARKSTGGKAPRKQLATKAARKSAPSTGGVKKP	19
P84243	TKQTARKSTGGKAPRKQLATKAARKSAPSTGGVKKPHRYRP	24
P84243	ARKSTGGKAPRKQLATKAARKSAPSTGGVKKPHRYRPGTVA	28
P84243	KKPHRYRPGTVALREIRRYQKSTELLIRKLPFQRLVREIAQ	57

## Sheet: NegativeData-500
O09127	EPEQPNGIILEYEIKYYEKDKEMQSYSTLKAVTTRATVSGL	500
O09127	YLAFQDIGACLAILSLRIYYKKCPAMVRNLAAFSEAVTGAD	220
O09127	WQEPEQPNGIILEYEIKYYEKDKEMQSYSTLKAVTTRATVS	498
O09127	HYQNGQAPPPVFLPLNHPPGKFPETQFSAEPHTYEEPGRAG	621
O15217	YTVKLSNIPTIKRFLEPGSKKKPPPDEIYVRTVYNIFRPXX	223
O15217	EYTVKLSNIPTIKRFLEPGSKKKPPPDEIYVRTVYNIFRPX	222
O54839	TPPSIKSLDSSDSGVYNSACKRKRLSPSTPSNGNSPPIKCE	681
O54839	AAMLSDADAGDTFGSTSAVAKPGPPDGRKGSPCAEEELPSA	126
O54839	NSPPIKCEDINTEEYSKDTSKGMGAYYAFYTSPXXXXXXXX	714
O54839	TGSHWMRQEISFGKLKLTNNKGANNNNTQMIVLQSLHKYQP	399
O54839	AKEKVKEEISSSWIETPPSIKSLDSSDSGVYNSACKRKRLS	666
O54839	VTAYQNTDITQLKIDHNPFAKGFRDNYDSMYTASENDRLTP	473
O54839	PSIKSLDSSDSGVYNSACKRKRLSPSTPSNGNSPPIKCEDI	683
O60443	LREVDADGDLIAVSNLNDSDKLQLLSLVTKKKRFWCWQRPK	49
O60443	AVSNLNDSDKLQLLSLVTKKKRFWCWQRPKYQFLSLTLGDV	60
O60443	ADISLERLKSSVKAVILKDSKVFPLLLCITLNGLCALGREH	494
O60443	FASADISLERLKSSVKAVILKDSKVFPLLLCITLNGLCALG	491
O60443	ERFGIVQRLFASADISLERLKSSVKAVILKDSKVFPLLLCI	482
O76062	LPLAFVATLTAFIFSLFLYMKAQVAPVSALAPGGNSGNPIY	170
P00925	AAAAEKNVPLYQHLADLSKSKTSPYVLPVPFLNVLNGGSHA	160
P00925	IVPSGASTGVHEALEMRDEDKSKWMGKGVMNAVNNVNNVIA	73
P00925	TFAEAMRIGSEVYHNLKSLTKKRYGASAGNVGDEGGVAPNI	218
P00925	KAADALLLKVNQIGTLSESIKAAQDSFAANWGVMVSHRSGE	377
P06103	GFKNFAWRPRPASILSNAERKKVRKNLREWSAQFEEQDAME	693
P06103	HWQNQAEFLCFNVERHTKSGKTQFSNLQICRLTERDIPVEK	481
P06103	KQWTEYREKIGQEMEKSMNFKIFDVQPEDASDDFTTIEEIV	750
P06103	DRLRRFYHPDVRNSSVSPNEKYLVTFSTEPIIVEEDNEFSP	301
P06103	EDSLVESRENWSTNYVRFSPKGTYLFSYHQQGVTAWGGPNF	260
P06103	LKSWLMDDKVRDQFVLQDDVKTSVFWNSMFNEEDSLVESRE	228
P06103	LFSKAGKVVNMEFPIDEATGKTKGFLFVECGSMNDAKKIIK	141
P06103	EAKALKPSGIRDFSFAPEGVKLQPFRNGDEPSVLLAYWTPE	408
P06103	GYKIFNIAGNLVKEDIIAGFKNFAWRPRPASILSNAERKKV	675
P06103	DAMEADTAMRDLILHQRELLKQWTEYREKIGQEMEKSMNFK	730
P06103	MRDLILHQRELLKQWTEYREKIGQEMEKSMNFKIFDVQPED	738
P07321	AQALLANSSQPPETLQLHIDKAISGLRSLTSLLRVLGAQKE	142
P07903	DCTLVLAWSAEEAGRYLETYKAYEQKPADLLMEKLEQNFLS	232
P07903	RLQSLGKNFALRVLLVQVDVKDPQQALKELAKMCILADCTL	195
P07903	LAWSAEEAGRYLETYKAYEQKPADLLMEKLEQNFLSRATEC	237
P07903	PTRRKFVIPLEEEEVPCAGVKPLFRSSRNPTIPATSAHVAP	56
P08263	MESTRWLLAAAGVEFEEKFIKSAEDLDKLRNDGYLMFQQVP	55
P08263	ADLGEMILLLPVCPPEEKDAKLALIKEKIKNRYFPAFEKVL	139
P08263	MILLLPVCPPEEKDAKLALIKEKIKNRYFPAFEKVLKSHGQ	144
P11166	PYVFIIFTVLLVLFFIFTYFKVPETKGRTFDEIASGFRQGG	470
P11168	KAMLVANILSLVGALLMGFSKLGPSHILIIAGRSISGLYCG	165
P11168	AGVLLAFTLFTFFKVPETKGKSFEEIAAEFQKKSGSAHRPK	509
P11168	NNYVINSTDELPTISYSMNPKPTPWAEEETVAAAQLITMLW	96
P11168	TIGVGAVNMVFTAVSVFLVEKAGRRSLFLIGMSGMFVCAIF	381
P11168	LFAGVLLAFTLFTFFKVPETKGKSFEEIAAEFQKKSGSAHR	507
P11168	DEEVKAKQSLKRLRGYDDVTKDINEMRKEREEASSEQKVSI	290
P13929	VGLCTGQIKTGAPCRSERLAKYNQLMRIEEALGDKAIFAGR	425
P13929	IVGDDLTVTNPKRIAQAVEKKACNCLLLKVNQIGSVTESIQ	354
P13929	VGASSFKEAMRIGAEVYHHLKGVIKAKYGKDATNVGDEGGF	212
P13929	ENNEALELLKTAIQAAGYPDKVVIGMDVAASEFYRNGKYDL	258
P13929	YPDKVVIGMDVAASEFYRNGKYDLDFKSPDDPARHITGEKL	275
P13929	KGVLKAVENINNTLGPALLQKKLSVVDQEKVDKFMIELDGT	99
P13929	RSERLAKYNQLMRIEEALGDKAIFAGRKFRNPKAKXXXXXX	439
P14246	EEEVRAKKSLKRLRGTEDVTKDINEMKKEKEEASTEQKVSV	289
P14246	LFCPESPRYLYIKLEEEVRAKKSLKRLRGTEDVTKDINEMK	275
P14246	VSSFAVGGMVASFFGGWLGDKLGRIKAMLAANSLSLTGALL	139
P17182	NVVEQEKIDKLMIEMDGTENKSKFGANAILGVSLAVCKAGA	122
P17182	YTDQVVIGMDVAASEFYRSGKYDLDFKSPDDPSRYITPDQL	275
P17182	INKTIAPALVSKKVNVVEQEKIDKLMIEMDGTENKSKFGAN	108
P17182	SAGIQVVGDDLTVTNPKRIAKAASEKSCNCLLLKVNQIGSV	349
P17182	AREIFDSRGNPTVEVDLYTAKGLFRAAVPSGASTGIYEALE	47
P17183	VEQEKLDNLMLELDGTENKSKFGANAILGVSLAVCKAGAAE	124
P17183	ENSEALELVKEAIDKAGYTEKMVIGMDVAASEFYRDGKYDL	258
P17183	YTEKMVIGMDVAASEFYRDGKYDLDFKSPADPSRYITGDQL	275
P17183	IVGDDLTVTNPKRIERAVEEKACNCLLLKVNQIGSVTEAIQ	354
P17183	AREILDSRGNPTVEVDLYTAKGLFRAAVPSGASTGIYEALE	47
P17809	GRTFDEIASGFRQGGASQSDKTPEELFHPLGADSQVXXXXX	496
P17809	XXXXXXXXXXXXXXXMDPSSKKVTGRLMLAVGGAVLGSLQF	25
P17809	PYVFIIFTVLLVLFFIFTYFKVPETKGRTFDEIASGFRQGG	470
P17809	ADVTRDLQEMKEEGRQMMREKKVTILELFRSPAYRQPILIA	274
P17809	KSVLKKLRGTADVTRDLQEMKEEGRQMMREKKVTILELFRS	264
P18074	VQESPPAFLSGLAQRVCIQRKPLRFCAERLRSLLHTLEITD	389
P18074	TVSLLALIMAYQRAYPLEVTKLIYCSRTVPEIEKVIEELRK	88
P18074	TVPEIEKVIEELRKLLNFYEKQEGEKLPFLGLALSSRKNLC	115
P18074	RGKTDYGLMVFADKRFARGDKRGKLPRWIQEHLTDANLNLT	708
P18074	RNKLLFIETQDGAETSVALEKYQEACENGRGAILLSVARGK	602
P18074	KYQEACENGRGAILLSVARGKVSEGIDFVHHYGRAVIMFGV	622
P18074	EDQLGLSLLSLEQLESEETLKRIEQIAQQLXXXXXXXXXXX	770
P18074	SYHYLLDPKIADLVSKELARKAVVVFDEAHNIDNVCIDSMS	247
P18074	TDYGLMVFADKRFARGDKRGKLPRWIQEHLTDANLNLTVDE	711
P18074	QEHLTDANLNLTVDEGVQVAKYFLRQMAQPFHREDQLGLSL	737
P19235	DIVAMDEGSEASSCSSALASKPSPEGASAASFEYTILDPSS	432
P19235	VILVLLTVLALLSHRRALKQKIWPGIPSPESEFEGLFTTHK	300
P19235	SAGVGPGNYSFSYQLEDEPWKLCRLHQAPTARGAVRFWCSL	108
P21128	SRGNEEGDSSGFEHVFSGEVKKGKVTGFHNWIRFYLEEKEG	311
P21128	EVKKGKVTGFHNWIRFYLEEKEGLVDYYSHIYDGPWDSYPD	329
P21128	XMRACISLVLAVLCGLAWAGKIESCASRCNEKFNRDAACQC	39
P21128	NEEGDSSGFEHVFSGEVKKGKVTGFHNWIRFYLEEKEGLVD	314
P21128	AQELAEQDAFLREIMKTAVMKELYSFLHHQNRYGSEQEFVD	260
P22140	XXXXMGYFVPDSHIENLKSYKYQSEDRSLVSKYFLKPFWQR	36
P22140	FMNDIIHEFTEYLDVYALSIKRSKLTXXXXXXXXXXXXXXX	405
P24390	GLVQTVLYCDFFYLYITKVLKGKKLSLPAXXXXXXXXXXXX	223
P24390	WTFSIYLESVAILPQLFMVSKTGEAETITSHYLFALGVYRT	159
P25358	TAYYVIIFGGRFLLSKSKPFKLNGLFQLHNLVLTSLSLTLL	115
P25358	KRKGTKTSRVVKRAHGGVAAKVNEYVNVDLKNVPTPSPSPK	339
P25358	CNIGAWTQPLVTLYYMNYIVKFIEFIDTFFLVLKHKKLTFL	176
P30711	EYLAWQHTTLRRSCLRALWHKVMFPVFLGEPVSPQTLAATL	136
P30711	IVDLIKGQHLSDAFAQVNPLKKVPALKDGDFTLTESVAILL	71
P30711	LKDGDFTLTESVAILLYLTRKYKVPDYWYPQDLQARARVDE	96
P30711	AHEVILKAKDFPPADPTIKQKLMPWVLAMIRXXXXXXXXXX	249
P36022	WAQVRDHIATIVYGGKIDEEKDLEVVAKLCAHVFCGSDNLQ	4021
P36022	DIPGILDTVKDLWGSQFFTGKISGVWSVYCTFLLSWFHALI	3938
P36022	SNVQANLDRSISLVKSLTFEKERWLNTTKQFSKTSQELIGN	3322
P36022	KQFEMYKSLFSQVNMLTSVNKILVELKDGALKPRHWNMIFR	1319
P36022	VVLFLRQLMEKQGFWKTPENKWVTIERIHIVGACNPPTDPG	2541
P36022	GILGENLDIQNFLPLETSKFKSLTSEYKMITTRAFQLDTTI	1496
P36022	TLASFMDSDHCPTEKLSYLVKFKPLMELCPRIKVKVLENQQ	547
P36022	NESWSVRKPISPTLTPPEALKILEFFNESITKLKKKMHSVA	1204
P36022	LIRLWAYEAWRIFADRLVGVKEKNSFEQLLYETVDKYLPNQ	2683
P36022	DINFTSLKNITVIIEAVNVNKRHLTERDIQIKLLGSVMRAL	1103
P36022	CPRIKVKVLENQQILLLEIKKDIRQLETGLELLPKILHVEA	575
P36022	FDITLTEENAEMQRKREDLIKLNTEYKLKLKNLEKRLLEEL	3569
P36022	SDYQILKNSEPQFAKEFSGLKSFDGTADDLHEVEEIISNIQ	828
P36022	DQLTHVVEEVKTYDLVWRSIKNLWEDVQRTFETPWCRVDVL	1258
P36022	RQASNLEDLQELFPVLASSLKKFRYSGYPVQRFVVLMDKIS	361
P36022	CIEQVQNLHCKINSYVKEWQKMEFLWQITEEAFLEVVDNST	981
P36022	SIQDIEPTILEAQRGVKNIKKQQLTEIRSMVNPPSGVKIVM	3136
P36022	DIQNFLPLETSKFKSLTSEYKMITTRAFQLDTTIEVIHIPN	1503
P36022	EKCLQTNQFSKYWKEVDMKIKGLLDKLNKSSDNVKKKIEAL	1700
P36022	LEKLNESVLKVNELNKTLSKKSTELTEKEKEARSTLDKMLM	3060
P36022	FFNESITKLKKKMHSVAAAAKMLLIPVVLNDQLTHVVEEVK	1228
P36022	QQLHTSIETPDLLAMVPSIIKLAVSKGATSHDYANYLPSND	211
P36022	NNSQGNMLENDELMVTLNNLKKEAMNIEKKLSESEEFFPQF	3610
P36022	SPSLAAMKRSLLKDIEALLNKVVLINFLHDPDHPLSTTLTF	927
P36022	IEVIHIPNFDTTLKLTIDSLKMIKSSLSTFLERQRRQFPRF	1536
P36022	LCPRIKVKVLENQQILLLEIKKDIRQLETGLELLPKILHVE	574
P36022	ANLLAAEEMTQDLEASIEVSKRKYSLLIRDVEAIKTEMSNV	3284
P36022	EEAIYDANLANKKYSTLLIIKSRSVIVDAEPIATQISAIYL	119
P36022	TNIFTCSNDLVHILGVRTFNKLETAVQLAVHLISSYRQWFQ	2302
P36022	DRALKQVQGHMMLIGASRTGKTILTRFVAWLNGLKIVQPKI	2785
P36022	EDMNRDREAVEDMDINFTSLKNITVIIEAVNVNKRHLTERD	1090
P36022	KMLLIPVVLNDQLTHVVEEVKTYDLVWRSIKNLWEDVQRTF	1248
P36022	LVEEYSIIGKHSVKIFSMLEKFGQFHWFYGISIGQFLSCFK	3653
P36022	ESEEFFPQFDNLVEEYSIIGKHSVKIFSMLEKFGQFHWFYG	3642
P36022	EATEEIKKILKVQEEDIRKRKEVVMKSIQDIEPTILEAQRG	3110
P36022	VVMKSIQDIEPTILEAQRGVKNIKKQQLTEIRSMVNPPSGV	3132
P36022	AKRFHNLTNLLNEGSLSDKFKLADKYNQFLSSIPIDEVRQA	323
P36022	RDVDGTFKLIELAKASKESLKIIPLGSIENLNYAQEEISKS	3831
P36022	TIAEMILQIMGFEDSKSLASKIVHFLELLSSKCSSMNHYHF	1967
P36022	HDPDHPLSTTLTFNSLVIKLKDDIQNCIEQVQNLHCKINSY	955
P36022	LHEVEEIISNIQAIFENLFTKGLTNVSDHISTFNNLIISII	857
P36022	SIETPDLLAMVPSIIKLAVSKGATSHDYANYLPSNDLESMR	216
P36022	LVKSLTFEKERWLNTTKQFSKTSQELIGNCIISSIYETYFG	3334
P36022	KMLMEQNESERKQEATEEIKKILKVQEEDIRKRKEVVMKSI	3097
P36022	DTLDDLNSVFISQSGYLLQYKFEYIGIPERLIYTPLLLIGF	1778
P36022	IVQPKIHRHSNLSDFDMILKKAISDCSLKESRTCLIIDESN	2820
P36156	SEIIRILNSSAFDEFVDDDHKKTDLVPAQLKTQIDDFNSWV	214
P36156	FNSWVYDSINNGVYKTGFAEKAEVYESEVNNVFEHLDKVEK	250
P36156	NVFEHLDKVEKILSDKYSKLKAKYGEEDRQKILGEFFTVGD	280
P36156	AFDEFVDDDHKKTDLVPAQLKTQIDDFNSWVYDSINNGVYK	224
P38333	XXXXXXXXXXXXXMARASSTKARKQRHDPLLKDLDAAQGTL	27
P38333	NDITQDQRDFLLETVRQRGHKDIGPEIRRELLAGASREFVD	469
P38333	XXXXXXXXXXMARASSTKARKQRHDPLLKDLDAAQGTLKKI	30
P38333	SAALSYLLRLPFSPPTTVFIKILLDKKYALPYQTVDDCVYY	392
P40319	YLILTSYLLLFISFYIQSYKKGGKKTVKKESEVSGSVASGS	328
P40319	VHVIMYWYYFLSSCGIRVWWKQWVTRFQIIQFLIDLVFVYF	256
P40319	LNYLTKFVELIDTVFLVLRRKKLLFLHTYHHGATALLCYTQ	198
P42567	DSSSPLLTSGPSVAELPWAVKSEDKAKYDAIFDSLSPVDGF	144
P42567	PALVPPSKRKTWVVSPAEKAKYDEIFLKTDKDMDGYVSGLE	246
P42567	MAAAAQLSLTQLSSGNPVYEKYYRQVEAGNTGRVLALDAAA	40
P42567	ASVFGNESFGDGFADFSTLSKVNNEDAFNPTISSSTSSVTI	753
P42567	KGCGKLSKDQFALAFHLINQKLIKGIDPPHSLTPEMIPPSD	311
P42567	VADTNLDFFQSDPFVGSDPFKDDPFGKIDPFGGDPFKGSDP	651
P42567	QQHLQESQQEISSMQMRLEMKDLETDNNQSNWSSSPQSVLV	518
P42567	ESEAVTVAGNEKVTPRFDDDKHSKEEDPFNVESSSLTDAVA	612
P42567	SDPFKDDPFGKIDPFGGDPFKGSDPFASDCFFKQTSTDPFT	667
P42567	PKEKDPDMFCDPFTSSTTTNKEADPSNFANFSAYPSEEDMI	856
P42567	YDAIFDSLSPVDGFLSGDKVKPVLLNSKLPVEILGRVWELS	171
P47160	MSLEDTLANMSLYDAKKYFRKAQNVVFNYTEMEGKVREATN	40
P47160	DPFSSLFSTAKASAEAPSAPKASQAKAAASNPVSNSTTALS	369
P47160	XXXXMSLEDTLANMSLYDAKKYFRKAQNVVFNYTEMEGKVR	36
P47160	EMHGGAVQQEQNTNNNHTSSKEIDLLSFXXXXXXXXXXXXX	420
P48506	VILSYKLDFLIPLSKVDENMKVAQKRDAVLQGMFYFRKDIC	490
P48506	FENSAYVVFVVLLTRVILSYKLDFLIPLSKVDENMKVAQKR	475
P48506	ENKKVRLVLSGEKVLETLQEKGERTNPNHPTLWRPEYGSYM	100
P48506	LLAQHVAHLFIRDPLTLFEEKIHLDDANESDHFENIQSTNW	405
P48506	DRTREERGLEPLKNNNYRISKSRYDSIDSYLSKCGEKYNDI	345
P48637	KEAGKILSNNPSKGLALGIAKAWELYGSPNALVLLIAQEKE	213
P48637	REGGGNNLYGEEMVQALKQLKDSEERASYILMEKIEPEPFE	406
P48637	STIKQDDFTARLFDIHKQVLKEGIAQTVFLGLNRSDYMFQR	131
P48637	VLSVLSKTKEAGKILSNNPSKGLALGIAKAWELYGSPNALV	205
P49841	VYRVARHYSRAKQTLPVIYVKLYMYQLFRSLAYIHSFGICH	178
P49841	TREQIREMNPNYTEFKFPQIKAHPWTKVFRPRTPPEAIALC	316
P49841	PVQQPSAFGSMKVSRDKDGSKVTTVVATPGQGPDRPQEVSY	55
P49841	VSYTDTKVIGNGSFGVVYQAKLCDSGELVAIKKVLQDKRFK	93
P49841	LLGQPIFPGDSGVDQLVEIIKVLGTPTREQIREMNPNYTEF	290
P49841	KLCDSGELVAIKKVLQDKRFKNRELQIMRKLDHCNIVRLRY	113
P49841	LTPLEACAHSFFDELRDPNVKLPNGRDTPALFNFTTQELSS	368
P54753	DGQFTVIQLVGMLRGIAAGMKYLSEMNYVHRDLAARNILVN	766
P54753	SSLGGKIPIRWTAPEAIAYRKFTSASDVWSYGIVMWEVMSY	833
P54753	EADSDVASASSPFWMENPYVKVDTIAPDESFSRLDAGRVNT	175
P54753	VIAIVCLRKQRHGSDSEYTEKLQQYIAPGMKVYIDPFTYED	615
P54753	TGHEPAAKESQCRPCPPGSYKAKQGEGPCLPCPPNSRTTSP	312
P54753	ATAGLVFVVAVVVIAIVCLRKQRHGSDSEYTEKLQQYIAPG	603
P54753	VKIEEVIGAGEFGEVCRGRLKQPGRREVFVAIKTLKVGYTE	672
P54753	LPLLLLPAGCRALEETLMDTKWVTSELAWTSHPESGWEEVS	65
P54753	DYTTFTTVGDWLDAIKMGRYKESFVSAGFASFDLVAQMTAE	962
P54764	ECQACKIGYYKALSTDATCAKCPPHSYSVWEGATSCTCDRG	311
P54764	PIALHQLMLDCWQKERSDRPKFGQIVNMLDKLIRNPNSLKR	889
P54764	IGDRIMKLNTEIRDVGPLSKKGFYLAFQDVGACIALVSVRV	198
P54764	GRQDISYNVVCKKCGAGDPSKCRPCGSGVHYTPQQNGLKTT	395
P54764	YEDPNQAVREFAKEIDASCIKIEKVIGVGEFGEVCSGRLKV	641
P54764	PKFGQIVNMLDKLIRNPNSLKRTGTESSRPNTALLDPSSPE	908
P54764	YLAFQDVGACIALVSVRVFYKKCPLTVRNLAQFPDTITGAD	221
P55199	DCLGSIQDKITVCATDDSYQKARQSMAQAEEETRSRSAIVI	148
P55199	GQILQEYRKIKKTNTNYSQEKHRCEYLHSKLAHIKRLIAEY	611
P55199	ANKKPRISHFTQRAQPAVNGKLGVPNGREALLPTPGPPAST	374
P55199	LPLLTDCAQPSRPHGSPSRSKPKKKSKKHKDKERAAEDKPR	466
P55199	QQYVSSHGEVHLDCLGSIQDKITVCATDDSYQKARQSMAQA	136
P55199	RSKPKKKSKKHKDKERAAEDKPRAQLPDCAPATHATPGAPA	484
P55199	EETRSRSAIVIKAGGRYLGKKVQFRKPAPGATDAVPSRKRA	178
P55199	VLHLLALRPYRKAELLLRLQKDGLTQADKDALDGLLQQVAN	250
P57764	QQLRSRGDNVYVVTEVLQTQKEVEVTRTHKREGSGRFSLPG	187
P57764	VYVVTEVLQTQKEVEVTRTHKREGSGRFSLPGATCLQGEGQ	196
P57764	IPVTSLQSSTGFQPYCLVVRKPSSSWFWKPRYKCVNLSIKD	62
Q00013	IPCKEAGLKFATGDIIQIINKDDSNWWQGRVEGSSKESAGL	216
Q00013	RVASMAQSAPSEAPSCSPFGKKKKYKDKYLAKHSSIFDQLD	266
Q00013	RKVRLIQFEKVTEEPMGITLKLNEKQSCTVARILHGGMIHR	106
Q00013	QQSRLPALQMFMRAQFDYDPKKDNLIPCKEAGLKFATGDII	191
Q00013	GASGVGRSHIKNALLSQNPEKFVYPVPYTTRPPRKSEEDGK	328
Q00013	FGSYQGNMFGTKFETVHQIHKQNKIAILDIEPQTLKIVRTA	390
Q00013	FDQLDVVSYEEVVRLPAFKRKTLVLIGASGVGRSHIKNALL	302
Q00582	KRFEKISNIMKNFKQSCTKLKSGFKTLILNNNIYVSELSSN	280
Q00582	VFDVESTEVLKDIEIFAKALKQLRKYSPDAKIFVLLHKMDL	129
Q00582	DPKRFEKISNIMKNFKQSCTKLKSGFKTLILNNNIYVSELS	278
Q02591	QKRSSSEESENAEKWNKTSSKASPEKREEEGKSDLDSDSXX	257
Q03145	FGLSRVLEDDPEATYTTSGGKIPIRWTAPEAISYRKFTSAS	798
Q03145	TWSIPVSQQSRVWKYEVTYRKKGDANSYNVRRTEGFSVTLD	495
Q03145	CWQQERSRRPKFADIVSILDKLIRAPDSLKTLADFDPRVSI	893
Q03145	MSCTRPPSAPNYLTAIGMGAKVELRWTAPKDTGGRQDIVYS	363
Q03145	PSAIYQLMMQCWQQERSRRPKFADIVSILDKLIRAPDSLKT	883
Q03145	WEVMTYGERPYWELSNHEVMKAINDGFRLPTPMDCPSAIYQ	848
Q03145	PKFADIVSILDKLIRAPDSLKTLADFDPRVSIRLPSTSGSE	902
Q03145	IGAGEFGEVYKGTLKASSGKKEIPVAIKTLKAGYTEKQRVD	659
Q03145	SSGKKEIPVAIKTLKAGYTEKQRVDFLSEASIMGQFSHHNI	675
Q03145	KETFNLYYAESDVDYGTNFQKRQFTKIDTIAPDEITVSSDF	154
Q08509	VCKEPTQSKPDLHLFQCDEVKANLISEDIESAISDSKGGKQ	191
Q08509	VHACSYDSILALVCKEPTQSKPDLHLFQCDEVKANLISEDI	179
Q08509	DMYQLAESVANAEHQRKQDSKRLSTEHSNVSDYPPADGYAY	491
Q08509	CDEVKANLISEDIESAISDSKGGKQKRRPEALRMIAKADPG	207
Q08509	ALEDSNGSSELQEIMRRRQEKISAAASDSGVESFDEGSSHX	821
Q08509	ERKLWMSLGDSWVKVRAEWPKEQFIPPYVPRFRNGWEPPML	441
Q08509	ITKLQKAAEAFSELSKRKKSKKSKRKGPGEGVLTLRAKPPP	323
Q08509	NYTATAEERKLWMSLGDSWVKVRAEWPKEQFIPPYVPRFRN	434
Q08509	RQNSSSSDSGGSIVRDSQRYKQLPVDRRKSQMEEVQDELFQ	694
Q08509	DEFVDCFQKFKHGFNLLAKLKSHIQNPSASDLVHFLFTPLN	365
Q08509	YGSSPPYSQMDREHSSRTSAKALYEQRKNYARDSVSSVSDV	61
Q08509	ANLISEDIESAISDSKGGKQKRRPEALRMIAKADPGIPPPP	212
Q08509	PLLTKDTVDFLNYTATAEERKLWMSLGDSWVKVRAEWPKEQ	423
Q15369	EGPDAMYVKLISSDGHEFIVKREHALTSGTIKAMLSGPGQF	51
Q15717	LRLQSKTIKVSYARPSSEVIKDANLYISGLPRTMTQKDVED	123
Q15723	TVTHVVVVSAPSAIALPVTMKTEGLVTCEKXXXXXXXXXXX	603
Q15723	KQEHDVKTLQLVEEKPADGNKTVTHVVVVSAPSAIALPVTM	582
Q15723	PKVVIQTIPTVMPASTENGDKITMQPAKIITIPATQLAQCQ	470
Q15723	AGTTDEKSLERVSLSAESLLKAASSVRSGKNSSPINCSRAE	351
Q15723	PPRVISAVIKGPEVKSEAVAKKQEHDVKTLQLVEEKPADGN	561
Q15723	SMPTQQASGQTPPRVISAVIKGPEVKSEAVAKKQEHDVKTL	550
Q15723	APSAIALPVTMKTEGLVTCEKXXXXXXXXXXXXXXXXXXXX	612
Q15723	TENVETVEASVHSSNAHCTDKTIEAAEALLHMESPTCLRDS	113
Q15723	IPTVMPASTENGDKITMQPAKIITIPATQLAQCQLQTKSNL	477
Q5DW34	XXXXXXXXMAAADAEQAVLAKQETKQDCCMKTELLREDTPM	32
Q5DW34	SEDQRTPLMEAAENNHLDAVKYLIKAGAQVDPKDAEGSTCL	840
Q5DW34	KKLRFHPKQLYFSARQGELQKVLLMLVDGIDPNFKMEHQSK	770
Q5DW34	NRYDCVVLFLSRDSDVTLKNKEGETPLQCASLSSQVWSALQ	987
Q5DW34	QGPGKETLESALIALDSEKPKKLRFHPKQLYFSARQGELQK	750
Q5DW34	DGETNGSCEKSGDPSHLNAPKHTQENTRASPQEGTNRVSRV	91
Q5DW34	ASRVNNASYCPHCGEEASKAKEVTIAKADTTSTVTLAPGQE	657
Q5DW34	QTPTTAPTVPGEGSADTEDRKPTASGTDVRVHRARKTMPKS	210
Q5DW34	RKRRRRSRKKPSSMLGSEACKSSPGSMEQAALGDSAGYMEV	479
Q5DW34	ETPLQCASLSSQVWSALQMSKALRDSAPDKPVAVEKTVSRD	1010
Q5DW34	ISDSEADVREEDSYLFDLDNKDGEVYCIDARFYGNVSRFIN	1197
Q5DW34	RTPLMEAAENNHLDAVKYLIKAGAQVDPKDAEGSTCLHLAA	844
Q5DW34	ERIPIPCVNAVDSELCPTNYKYVSQNCVTSPMNIDRNITHL	1056
Q5DW34	LAAAVSRKKKRRMGTYSLVPKKKTKVLKQRTVIEMFKSITH	318
Q5MY95	IVFDAGSSHTSLFLYQWLANKENGTGVVSQALACQVEGPGI	84
Q5MY95	TLLHEGYGFSEETWPSLEFRKQAGGVDIGWTLGYMLNLTGM	450
Q5MY95	ESLQGCLEEALVLIPEAQHRKTPTFLGATAGMRLLSRKNSS	136
Q5Y4Y6	TPLDSLIDFKHFRPFCLVLRKRKSTLFWGARYVRTDYTLLD	61
Q5Y4Y6	LDSLIDFKHFRPFCLVLRKRKSTLFWGARYVRTDYTLLDLL	63
Q5Y4Y6	FLFNLWDIPYICNDSMQTFPKIRRVPCSAFISPTQMISEEP	253
Q5Y4Y6	KNMLDVQVQGLVEVPKTVKVKGTAGLSQSSTLEVQTLSVAP	121
Q5Y4Y6	AIFSLPSLALLGLQGSLNNNKAVTIPKGCVLAYRVRLLRVF	213
Q5Y4Y6	ILYFLGALTELTEEQLKILVKSLEKKILPVQLKLVESTLEQ	381
Q5Y4Y6	MHEDFKTLKEEVQRETQEVEKLSPVGRSSLLTSLSHLLGKK	302
Q5Y4Y6	ALDKGQKVTLEALPKDVLLSKDAMDAILYFLGALTELTEEQ	355
Q5Y4Y6	LGALTELTEEQLKILVKSLEKKILPVQLKLVESTLEQNFLQ	385
Q60902	KRKKTVFAGAVPVLPASPPPKDSLRSTPSHGSVSSLNSTGS	252
Q60902	LDEMDQQKAKLRDMLSDVRQKCQDETQTISSLKTQIQSQES	486
Q60902	TGFSDDPFKSKQDTPALPPKKPAPPRPKPPSGQSTPVSQLG	800
Q60902	RLARLRRQEQEDLELAIALSKADMPAXXXXXXXXXXXXXXX	921
Q60902	PSKLDPFESSDPFSSSSISSKGSDPFGTLDPFGSSSFSSAE	736
Q60902	FKSKQDTPALPPKKPAPPRPKPPSGQSTPVSQLGSSDFPES	807
Q60902	GDPFKESDPFHSSSSDDFFKKQTKNDPFTSDPFTKNPSLPS	697
Q60902	LMATQSSAETHWAVRVEEKAKFDGIFESLLPVNGLLSGDKV	149
Q60902	SSGFADFTSFGNEEQQLAWAKRESEKAEQERLARLRRQEQE	891
Q60902	SGPFSSSLGGTGFSDDPFKSKQDTPALPPKKPAPPRPKPPS	790
Q6PGN1	VDPRDAWMLFVKQSDKGINSKRRSKARRLKLGLPGPPGPPG	105
Q6PGN1	DAWMLFVKQSDKGINSKRRSKARRLKLGLPGPPGPPGPQGP	109
Q6PGN1	GPPGPFIPSEVLLKEFQLLLKGAVRQRESHLEHCTRDLTTP	148
Q7L5Y1	ITDVLTEEDALEILQKGQIGKKEREKQMLAQGYPAYTTSCA	194
Q7L5Y1	TEEDALEILQKGQIGKKEREKQMLAQGYPAYTTSCAWLGYS	199
Q7L5Y1	TEVVVCAVNALAHHVLNKDLKDIVGDFRGFYRQLTSDGQLR	101
Q7L5Y1	MDANQRWDVPEAVEWMSKLAKFKPLWIEEPTSPDDILGHAT	288
Q7L5Y1	QGYPAYTTSCAWLGYSDDTLKQLCAQALKDGWTRFKVKVGA	224
Q7L5Y1	VIETDAEDGIKGCGITFTLGKGTEVVVCAVNALAHHVLNKD	79
Q7Z589	HNYAAVTKLVPTSVIASTTQKPPVVITASQSSLVSNSSSGS	337
Q7Z589	NVIVVQKTTGKGTTIQGLPGKNVVTTLLNAGGEKTIQTVPT	616
Q7Z589	LVSAPTQILAQFPKQHQQSPKQQLYQVQQQTQQQVAQPSPV	428
Q7Z589	DEKPRKRRRTNSSSSSPVVLKEVPKAVVPVSKTITVPVSGS	237
Q7Z589	QSAKQQKLSQPPLEQTQLQVKTLQCFQTKQKQTIHLQADQL	986
Q7Z589	KMSNIMQSIANSLPPHMSPVKITFTKPSTQTTNTTTQKVII	279
Q7Z589	PSSTFVPNILSKSHNYAAVTKLVPTSVIASTTQKPPVVITA	324
Q7Z589	IQTVPTGAKPAILTATRPITKMIVTQPKGIGSTVQPAAKII	651
Q7Z589	TIQGLPGKNVVTTLLNAGGEKTIQTVPTGAKPAILTATRPI	629
Q7Z589	PVTSISPIQASEKTAVSDILKMSLMEAQIDTNVEHMIVDPP	1170
Q80TH2	LTFIPGFIGSLRQLTYLDVSKNNIEMVEEGISTCENLQDFL	258
Q80TH2	PANFGRLTKLQILELRENQLKMLPKTMNRLTQLERLDLGSN	193
Q80TH2	PEYDLNIEEQLVLIEKDIDSKATSDDSRQLDHINMNINKLV	767
Q80TH2	GVNLNNSPEEKFKINDKKDFKLPEYDLNIEEQLVLIEKDID	745
Q80TH2	EEQNHPSGALSHRGLPDSLMKMPLSNGQMGQPLRPQAHYSQ	1261
Q80TH2	KVPHDWREQVLRHIEAKKLEKHPQTSSPGECCQDDRFMSEE	1222
Q80TH2	KRPNTRVGSEHSLLDPPGKSKVPHDWREQVLRHIEAKKLEK	1202
Q80TH2	INLRELDVSKNGIQEFPENIKNCKVLTIVEASVNPISKLPD	131
Q80TH2	QQLTAMWLSDNQSKPLIPLQKETDTETQKMVLTNYMFPQQP	430
Q80TH2	NFNSLLQNGVNLNNSPEEKFKINDKKDFKLPEYDLNIEEQL	737
Q80TH2	ALWEEQRKQRAQVAFECDEDKDEREAPPREGNLKRYPTPYP	487
Q80TH2	IVNHDDVFEESEELSSDEEMKMAEMRPPLIESSINQPKVVA	624
Q80TH2	MNINKLVTNNIFQPEVMERSKMQDIVLGTGFLSIHPKNEAE	801
Q80TH2	FLHCNKLETLPEEMGDMQKLKVINLSDNRLKNLPFSFTKLQ	390
Q80TH2	DVMFISDNESFNPALWEEQRKQRAQVAFECDEDKDEREAPP	474
Q8C042	VGFGARFIKLGGLSRGERMTKYNRLLAIEEELIQRGVWGFS	579
Q8C042	LKANYFSKLAKPPSICKIVGKTILDGLGLPTLQVEISCTIQ	94
Q8C042	XMGDEDGGRRGGITRDLQKLKQQAMAYYQENDVPRKLEDLL	39
Q8C042	LYVDLINKYPSIIALIDPFRKEDAEQWDSLYAALASRCYLI	468
Q8C042	CIPSPGLTAKQSVELLLEIQKQVNRAMETLPPPKQETKKGH	344
Q8C042	HTNQTTMSDLVEITHLINGKKLLAVFGSTDSESSDDSLVDL	537
Q8C042	KHTNQTTMSDLVEITHLINGKKLLAVFGSTDSESSDDSLVD	536
Q8CHI8	VASLRAERIAKEKKALADQQKAQQPPVTQPPPQQQQQQQQQ	2469
Q8CHI8	SLDSNFGKGPKGVNYDMSLSKSEGDLILTLSQESLQDVLGR	1745
Q8CHI8	GNVIVNTIAGVPAATFQSINKRLASPVAPGTLTTSGGSAPA	2601
Q8CHI8	EEPSQLEELADFMEQLTPIEKYALNYLELFHTTTEQEKERI	2099
Q8CHI8	LENKITRHEAELLCKKKVTRKLMEEVFASPPPSARPAAVKL	1456
Q8CHI8	LIELFFLQHLQGNMMDFLAFKKKHYAPLQAYLRQNDLDIEE	426
Q8CHI8	LMEEVFASPPPSARPAAVKLKASRLFQPVQYGQKPEGRTVA	1477
Q8CHI8	RPYLSFPLKAPNEENQDYYHKMVIRLHRVTQPFILRRTKRD	1309
Q8CHI8	VVDEMQRVKGMTERHWEAIFKLQSQQRLLLIDVPLHNTFLE	1255
Q8CHI8	LRRTKRDVEKQLTRKYEHVLKCRLSSRQKALYEDVILQPRT	1343
Q8CHI8	QQITTQGPQQKVAYAAQPALKTQFLTTPISQAQKLAGTQQV	2950
Q8CHI8	WGPHLVVMRSCNILKWELELKRWCPGLKTLSYVGSHRELKA	1178
Q8CHI8	VQPQPQPQVQTQPQPVQPQSKGQPTMTTVGSAAVLAGTIKT	2547
Q8CHI8	FDLIGLENKITRHEAELLCKKKVTRKLMEEVFASPPPSARP	1451
Q8CHI8	QTSQVQVPQLQSQAQSPAQIKAVSKLGPEHIIKMQKQKMQL	2737
Q8CHI8	HIYRLVSGNSIEEKLLKNGTKDLIREVAAQGNDYSMAFLTQ	1972
Q8CHI8	VTAVAEAILPKGSARVTTAVKFSAPSLLYGALRDYQKIGLD	1098
Q8CHI8	LAKLYRKNLNGILADEAGLGKTVQIIAFFAHLACNEGNWGP	1140
Q8CHI8	YFWSNIEQVVEIKLQVELEEKRKKALNLQKVSRRGKESRLK	917
Q8CHI8	KAEEFVVLSQEPSVSETIAPKIARPFIEALKSIECLEEDAQ	2033
Q8CHI8	VELEEKRKKALNLQKVSRRGKESRLKGFDTSPEHSLDLGIS	932
Q8CHI8	SLFDRATPGMLKIRREGKEQKKNLLLKQQTPFAKPLPTYVK	2271
Q8CHI8	RREGKEQKKNLLLKQQTPFAKPLPTYVKSSGEPAQDSPDWL	2284
Q8CHI8	DIYIDSVMCLMYETTPIPEAKLPPVYVRKERKRHKTDPSAA	2214
Q8CHI8	GKRSPPIKPLLGMNPFQKNPKHASVLAESGINYDKPLPPIQ	2428
Q8CHI8	GVPGRVAVSAMAVGEPGLASKPASPAAGPTQEEKSRLLKER	1666
Q8CHI8	CSLPGRRKRPLCWSLDSNFGKGPKGVNYDMSLSKSEGDLIL	1732
Q8K0L2	PGNCVVALRSLFNFSSCKGQKDCAFNGIYQPPVHGQFYAFS	354
Q8K0L2	FDAGSSHTSLFVYQWPANKEKDTGVVSQALTCQIEGPGISS	86
Q8K0L2	IEGPGISSYTSDPTQAGESLKSCLEEALALIPQAQHPETPT	119
Q8N8Q3	XXXMALEAAGGPPEETLSLWKREQARLKAHVVDRDTEAWQR	37
Q8NBJ5	HSVEWRPAEEPRSYPDEEGPKHWSDSRYEHVMKLRQAALKS	152
Q8NBJ5	DRGLQKSLVFEDDLRFEIFFKRRLMNLMRDVEREGLDWDLI	464
Q8NBJ5	DRRGCFAVPMVHSTFLIDLRKAASRNLAFYPPHPDYTWSFD	263
Q92556	ELAFSILYDSNCQLNFIAPDKHEYCIWTDGLNALLGKDMMS	678
Q92556	LRRIAFDAESEPNNSSGSMEKRKSMYTRDYKKLGFINHVNP	366
Q92556	PSSLDQFKSKLQNLSYTEILKIRQSERMNQEDFQSRPILEL	535
Q92556	SPQGEVPHDSLQDKLPVADIKAVVTGKDCPHMKEKGALKQN	633
Q92556	LLTQMVESGTERYQKLQKIMKPCFGDMLSFTLTAFVELMDH	167
Q92556	KDMMSDLTRNDLDTLLSMEIKLRLLDLENIQIPDAPPPIPK	714
Q92556	KLNARRRQDKFWYCRLSPNHKVLHYGDLEESPQGEVPHDSL	603
Q92896	GQVEECLKVNLLKIKTELCKKEVLNMLKESKADIFVDPVLH	1067
Q92896	LLELQYFISRDWKLDPVLYRKCQGDASRLCHTHGWNETSEF	585
Q92896	KRQITQNTDYRLNPMLRKACKADIPKFCHGILTKAKDDSEL	962
Q92896	TDPKFESVAREVCKSTITEIKECADEPVGKGYMVSCLVDHR	207
Q96KS0	DAVIRHCAGRLGSYVINGRTKAMVACYPGNGLGYVRHVDNP	300
Q99607	TSSRVSSRSAPQGKGSSSWEKPKIQHVGLQPSASLELGPSL	369
Q99607	RGILAKVEGQRLVYQFKEMPKDLVVIEDEDESSEATAAPPQ	314
Q99607	SRVSSRSAPQGKGSSSWEKPKIQHVGLQPSASLELGPSLDE	371
Q99607	PDALNRAGDTSDQEGHSLEEKASREESAKKTGKSKKRIRKT	180
Q99607	GHSLEEKASREESAKKTGKSKKRIRKTKGNRSTSPVTDPSI	194
Q99607	LDEEIPTTSTMLVSPAEGQVKLTKAVSASSVPSNIHLGVAP	409
Q9D8T2	LQQLRSRGDDLFVVTEVLQTKEEVQITEVHSQEGSGQFTLP	187
Q9D8T2	SSELESLEMELRQQILVNIGKILQDQPSMEALEASLGQGLC	339
Q9D8T2	WQEQSSVSLPTVLLGDCWDEKNPTWVLLEECGLRLQVESPQ	457
Q9D8T2	TEVHSQEGSGQFTLPGALCLKGEGKGHQSRKKMVTIPAGSI	213
Q9D8T2	SLIPTSALYASLFLLSSLGQKPCXXXXXXXXXXXXXXXXXX	504
Q9D8T2	IFYLLGALAVLSETQQQLLAKALETTVLSKQLELVKHVLEQ	413
Q9H2F5	WIKKRKNCRGPSLIPSVKQEKRDGSSTNDPYVAFRRRTEKM	217
Q9H2F5	SQFKHQEAMDVKEFKVNKQDKADLIRPKRKYEKKPKVLPSS	347
Q9H2F5	YEYWIKKRKNCRGPSLIPSVKQEKRDGSSTNDPYVAFRRRT	214
Q9H2F5	RLEKGSGQQPVSLQEAKLLLKEDDELIREVYEYWIKKRKNC	184
Q9H2F5	SLDAEQPDYDLDSEDEVFVNKLKKKMDICPLQFEEMIDRLE	146
Q9H2F5	FKVNKQDKADLIRPKRKYEKKPKVLPSSAAATPQQTSPAAL	360
Q9H2F5	IPITNSSQFKHQEAMDVKEFKVNKQDKADLIRPKRKYEKKP	341
Q9H2F5	KLRRDLSRAVTILEMIKRREKSKRELLHLTLEIMEKRYNLG	275
Q9H2F5	SPQHSPVNQFANTSETNTSDKSFSKDLSQILVNIKSCRWRH	527
Q9H2F5	APINARHIPRTLSAVPSSALKLAAAANCQVSKVPSSSSVDS	809
Q9H6Z9	LHCTGALRDGQLAGPRAGVSKRHLRGDQITWIGGNEEGCEA	89
Q9H9B1	STLASSLPGHAAKTLPGGAGKGRTPSAFPQTPAAPPATLGE	180
Q9H9B1	GKTDSPWIKPARKRRRRSRKKPSGALGSESYKSSAGSAEQT	470
Q9H9B1	DPTGPAGLGRPTPGLSQGPGKETLESALIALDSEKPKKLRF	736
Q9H9B1	TNTLTRIAENGVSERDSEAAKQNHVTADDFVQTSVIGSNGY	124
Q9H9B1	ETPLQCASLNSQVWSALQMSKALQDSAPDRPSPVERIVSRD	1012
Q9H9B1	LHAASKDPREVREARDHKEPKEEINKNISDFGRQQLLPPFP	253
Q9H9B1	RENRYDCVVLFLSRDSDVTLKNKEGETPLQCASLNSQVWSA	987
Q9H9B1	FPTEDSRTSKESMSEADRAQKMDGESEEEQESVDTGEEEEG	409
Q9H9B1	PPFPSLHQSLPQNQCYMATTKSQTACLPFVLAAAVSRKKKR	290
Q9H9B1	KKLRFHPKQLYFSARQGELQKVLLMLVDGIDPNFKMEHQNK	772
Q9H9B1	GALVDPKDAEGSTCLHLAAKKGHYEVVQYLLSNGQMDVNCQ	868
Q9HB65	SRKRLDKKRSVPVATVELEEKRFRTLPLVPSPLQGLTNQDL	248
Q9HB65	FRKQYPSYREEKRRCEYLHQKLSHIKGLILEFEEKNRGSXX	398
Q9NR50	AVVMAVGGGSRMTDLTSSIPKPLLPVGNKPLIWYPLNLLER	44
Q9NR50	IVVTTRDVQKALCAEFKMKMKPDIVCIPDDADMGTADSLRY	91
Q9NR50	TQIGEKSSIKRSVIGSSCLIKDRVTITNCLLMNSVTVEEGS	401
Q9NR50	QFSSASSQQGQEEKEEDLKKKELKSLDIYSFIKEANTLNLA	275
Q9NR50	NLLERVGFEEVIVVTTRDVQKALCAEFKMKMKPDIVCIPDD	80
Q9NR50	AMLMRKGQDSIEPVPGQKGKKKAVEQRDFIGVDSTGKRLLF	168
Q9NR50	ASLAMLMRKGQDSIEPVPGQKGKKKAVEQRDFIGVDSTGKR	165
Q9NR50	TGKRLLFMANEADLDEELVIKGSILQKHPRIRFHTGLVDAH	202
Q9NR50	QKGKKKAVEQRDFIGVDSTGKRLLFMANEADLDEELVIKGS	184
Q9NR50	GLCSRVSTLGLYMEANRQVPKLLSALCPEEPPVHSSAQIVS	347
Q9NRM0	LLLEKHNEARAVKAFQTFLGKADVSQEVEEVLAESRVQRSI	298
Q9NRM0	TYAEISQAFSKRNKAYPPEEKIDSAVTDGKINGRPXXXXXX	545
Q9NRM0	LWSVTVSIFAIGGLVGTLIVKMIGKVLGRKHTLLANNGFAI	148
Q9NZ08	QLRCVQQTIETIEENIGWMDKNFDKIRVWLQSEKLERMXXX	943
Q9NZ08	PTSTIILHSHHLQISRATLRKGAGERLSEEPLQVLEHPRQE	128
Q9NZ08	AAVTLLEFYEDYFSIPYPLPKQDLAAIPDFQSGAMENWGLT	324
Q9NZ08	NEVETQFKAFLIRLLRDLIDKQTWTDEGSVSERMLRSQLLL	732
Q9NZ08	AARMAFPCFDEPAFKASFSIKIRREPRHLAISNMPLVKSVT	225
Q9NZ08	PYTVVIHYAGNLSETFHGFYKSTYRTKEGELRILASTQFEP	183
Q9NZ08	PLITITVRGRNVHMKQEHYMKGSDGAPDTGYLWHVPLTFIT	570
Q9NZ08	YLSADAFKSGIVQYLQKHSYKNTKNEDLWDSMASICPTDGV	490
Q9NZ08	TQNKEKLQWLLDESFKGDKIKTQEFPQILTLIGRNPVGYPL	847
Q9NZ08	RASLINNAFQLVSIGKLSIEKALDLSLYLKHETEIMPVFQG	675
Q9NZ08	ILTLIGRNPVGYPLAWQFLRKNWNKLVQKFELGSSSIAHMV	874
Q9NZN4	KLEISDEFSEAIGALRGHEDKIRVVLNKADMVETQQLMRVY	232
Q9NZN4	PNQVLESISIIDTPGILSGAKQRVSRGYDFPAVLRWFAERV	181
Q9NZN4	DEAMEDGEEGSDDEAEWVVTKDKSKYDEIFYNLAPADGKLS	467
Q9NZN4	KRGGARGQQPEAIRTVTSALKELYRTKLLPLEEHYRFGAFH	45
Q9P0R6	MFVSKSLRCADDVAYINVETKERNRYCLELTEAGLKVVGYA	90
Q9P0R6	INVETKERNRYCLELTEAGLKVVGYAFDQVDDHLQTPYHET	105
Q9QXY6	EIYGRIEREHQISPGDFPNLKRMQDQLQAQDFSKFQPLKSK	376
Q9QXY6	EDADFDNKPMVLLVGQYSTGKTTFIRYLLEQDFPGMRIGPE	90
Q9QXY6	EYYRFHEFHSPALEDADFDNKPMVLLVGQYSTGKTTFIRYL	77
Q9QXY6	DQIETQQLMRVYGALMWSLGKIVNTPEVIRVYIGSFWSHPL	261
Q9QXY6	NDDRRKKDPEVFQTVSDGLKKLYKTKLLPLEEYYRFHEFHS	46
Q9QXY6	YDEIFYTLSPVDGKITGANAKKEMVRSKLPNSVLGKIWKLA	487
Q9QXY6	FSEVIKALKNHEDKMRVVLNKADQIETQQLMRVYGALMWSL	239
Q9QXY6	VARDKPMYDEIFYTLSPVDGKITGANAKKEMVRSKLPNSVL	480
Q9QXY6	VRSKLPNSVLGKIWKLADIDKDGMLDDEEFALANHLIKVKL	511
Q9UHF1	YRRSPGLAPARPRYACCPGWKRTSGLPGACGAAICQPPCRN	112
Q9UHL9	IHFIIKRMFDERIFTGNKFTKDTTKLEPASPPEDTSAEVSR	458
Q9UHL9	KPCTFGSQNLERILAVADKIKFTVTRPFQGLIPKPDEDDAN	793
Q9UHL9	RLSRIDIANTLREQVQDLFNKKYGEALGIKYPVQVPYKRIK	734
Q9UHL9	APSCPLAPSDLGLSRPMPEPKATGAQDFSDCCGQKPTGPGG	313
Q9UHL9	HSHRIRFKLKRPLEDGGRDSKALVELNGVSLIPKGSRDCGL	231
Q9UHL9	QPFAEICNDAKVPAKDSSIPKRKRKRVSEGNSVSSSSSSSS	918
Q9UHL9	GLPEGISLRRPNCFGIAKLRKILEASNSIQFVIKRPELLTE	644
Q9UHL9	SKRILFSIVHDKSEKWDAFIKETEDINTLRECVQILFNSRY	362
Q9UHL9	LAVQGLPEGLAFRRPAEYDPKALMAILEHSHRIRFKLKRPL	203
Q9UHL9	ARPEERPVEDSHGDVIRPLRKQVELLFNTRYAKAIGISEPV	586
Q9UHL9	FNSRYAEALGLDHMVPVPYRKIACDPEAVEIVGIPDKIPFK	398
Q9UHL9	VPYRKIACDPEAVEIVGIPDKIPFKRPCTYGVPKLKRILEE	414
Q9UHL9	CCGQKPTGPGGPLIQNVHASKRILFSIVHDKSEKWDAFIKE	343
Q9UHL9	SMSEDCGPGTSGELGGLRPIKIEPEDLDIIQVTVPDPSPTS	514
Q9UHL9	KPDEDDANRLGEKVILREQVKELFNEKYGEALGLNRPVLVP	826
Q9WUZ9	GIMFDAGSTGTRIHVYTFVQKTAGQLPFLEGEIFDSVKPGL	88
Q9WUZ9	TALLKDGFGFADGTLLQLTKKVNNIETGWALGATFHLLQSL	422
Q9WUZ9	FEMFNSTFKLYTHSYLGFGLKAARLATLGALEAKGTDGHTF	266
Q9WUZ9	LEGEIFDSVKPGLSAFVDQPKQGAETVQELLEVAKDSIPRS	116
Q9Y5L3	QLLSRGYGFDERAFGGVIFQKKAADTAVGWALGYMLNLTNL	446
Q9Y5L3	NYLLENFIKYGWVGRWFRPRKGTLGAMDLGGASTQITFETT	213
Q9Y6I3	AMTLMEYLIKTGSERVSQQCKENMYAVQTLKDFQYVDRDGK	116
Q9Y6I3	LLRDEDRLREERAHALKTKEKLAQTATASSAAVGSGPPPEA	172
Q9Y6I3	KEERIRRGDDLRLQMAIEESKRETGGKEESSLMDLADVFTA	265
Q9Y6I3	AEAVGSPPPAATPTPTPPTRKTPESFLGPNAALVDLDSLVS	488
Q9Y6I3	LKDFQYVDRDGKDQGVNVREKAKQLVALLRDEDRLREERAH	145
Q9Z1S3	TFCDNCAGFLWGVIKQGYRCKDCGMNCHKQCKDLVVFECKK	592
Q9Z1S3	DALKIQLKYAQKKIESLQLGKSNHVLAQMDHGDSAXXXXXX	800
Q9Z1S3	LLQVMLTMHRIIISSAELLQKVMNLYKDALEKNSPGVCLKI	124
Q9Z1S3	SVFKNYDLDQDGYISQEEFEKIAASFPFSFCVMDKDREGLI	516
Q9Z1S3	LISLYEAMPDYLEDGKVNVQKLLALYNHINELVQLQEMAPP	401
Q9Z1S3	PPLTPSKPPVVVDWASGVSPKPDPKTISKHVQRMVDSVFKN	480
Q9Z1S3	SQEEFEKIAASFPFSFCVMDKDREGLISRDEITAYFMRASS	530
Q9Z2D3	ISVSHLNDSDKLQLLSLVTKKKRYWCWQRPKYQILSATLED	59
Q9Z2D3	LVGYRIQGEHPGPQDEVSNQKLFATAYFLVSALAEMPDNAT	403
Q9Z2D3	FHPFAVLPAQQQRALFCVLQKILFDEELLRALEQVCDDVAG	335
Q9Z2D3	VVLEIPAATTIAYGIMELFVKQDGQFEFCLLQGKHGGFEHE	246
Q9Z2D3	LISVSHLNDSDKLQLLSLVTKKKRYWCWQRPKYQILSATLE	58
